# Supplementary material for: Utilization of Genetic Resources, Genetic Diversity and Genetic Variability for Selecting New Restorer Lines of Rice (Oryza sativa L.)
Source: Genes (Basel). 2022 Nov 27;13(12):2227. doi: 10.3390/genes13122227 (PMC9778048; doi:10.3390/genes13122227)
Supplement: Supplementary file 1 [file genes-13-02227-s001.zip]

Archive with 1 entries (1 files):
- genes-1954718-supplementary.pdf
